# Supplementary material for: Molecular basis of ALK1-mediated signalling by BMP9/BMP10 and their prodomain-bound forms
Source: Nat Commun. 2020 Apr 1;11:1621. doi: 10.1038/s41467-020-15425-3 (PMC7113306; doi:10.1038/s41467-020-15425-3)
Supplement: Supplementary file 4 — Supplementary Data 1 [file 41467_2020_15425_MOESM4_ESM.xlsx]

## Sheet: Supplemental dataset S1
Supplemental Data 1. Transcripts regulated by pro-BMP9 in PAECs after 1.5 hours treatment
transcriptclusterid	geneassignment	Gene	Description	logFC relative to PBS-treated	adj.P.Val
16821660	NM_005251	FOXC2	forkhead box C2 (MFH-1, mesenchyme forkhead 1)	1.99492	0.0068407
16721905	ENST00000525063	ADM	adrenomedullin	-2.4039	0.0068407
17042997	NM_002304	LFNG	LFNG O-fucosylpeptide 3-beta-N-acetylglucosaminyltransferase	2.08893	0.0068407
16802232	NR_027654	SMAD6	SMAD family member 6	4.62696	0.0068407
17023810	ENST00000474427	SGK1	serum/glucocorticoid regulated kinase 1	2.17227	0.0068407
16882352	NM_032827	ATOH8	atonal homolog 8 (Drosophila)	2.46431	0.0068407
16836311	NM_005450	NOG	noggin	3.01302	0.0068407
16912362	NM_002165	ID1	inhibitor of DNA binding 1, dominant negative helix-loop-helix protein	3.64389	0.00735483
16855127	NM_001190821	SMAD7	SMAD family member 7	3.63842	0.00735483
16996433	NM_001252226	PLK2	polo-like kinase 2	-1.82668	0.00978928
16926200	NM_173354	SIK1	salt-inducible kinase 1	1.39927	0.00978928
16713562	NM_007021	C10orf10	chromosome 10 open reading frame 10	-2.11101	0.00978928
16914791	NM_005985	SNAI1	snail family zinc finger 1	2.77413	0.00978928
17012304	NM_012259	HEY2	hes-related family bHLH transcription factor with YRPW motif 2	2.28504	0.0114506
16942935	NM_018293	ZNF654	zinc finger protein 654	1.86533	0.0114506
17068349	NM_020130	C8orf4	chromosome 8 open reading frame 4	2.28739	0.0116317
16683377	NM_002167	ID3	inhibitor of DNA binding 3, dominant negative helix-loop-helix protein	1.81454	0.0116317
16942924	XM_006713246	ZNF654	zinc finger protein 654	1.64576	0.0154807
16751420	XM_006719261	GRASP	GRP1 (general receptor for phosphoinositides 1)-associated scaffold protein	1.27888	0.0178349
16851383	NM_005257	GATA6	GATA binding protein 6	1.42022	0.0178376
16703642	NM_001244134	MAP3K8	mitogen-activated protein kinase kinase kinase 8	1.44362	0.0223428
16851427	NM_001100619	CABLES1	Cdk5 and Abl enzyme substrate 1	1.22974	0.0223428
16856803	NM_015675	GADD45B	growth arrest and DNA-damage-inducible, beta	1.55111	0.0223428
16997199	NM_001256574	ENC1	ectodermal-neural cortex 1 (with BTB domain)	1.47469	0.0223428
16697370	NM_000963	PTGS2	prostaglandin-endoperoxide synthase 2 (prostaglandin G/H synthase and cyclooxygenase)	2.54466	0.0223428
17100420	NM_001004354	NRARP	NOTCH-regulated ankyrin repeat protein	1.86914	0.0223428
16903140	NM_001008540	CXCR4	chemokine (C-X-C motif) receptor 4	-1.19314	0.0223428
17110148	NM_001123383	BCOR	BCL6 corepressor	1.83372	0.0223428
16712442	NM_207371	SKIDA1	SKI/DACH domain containing 1	1.13536	0.0223428
17062625	NM_022143	LRRC4	leucine rich repeat containing 4	1.92233	0.0244277
16767751	NM_007350	PHLDA1	pleckstrin homology-like domain, family A, member 1	-1.53168	0.0266942
17024746	NM_020861	ZBTB2	zinc finger and BTB domain containing 2	1.51064	0.0269836
16877555	NM_004040	RHOB	ras homolog family member B	1.16057	0.0269836
16869489	uc002mxi.4	MIR23A	microRNA 23a	1.75191	0.0269836
16836624	NR_029493	MIR21	microRNA 21	1.7817	0.0272182
16872443	NM_013376	SERTAD1	SERTA domain containing 1	1.3417	0.0350976
16766822	NM_001136051	LRIG3	leucine-rich repeats and immunoglobulin-like domains 3	-0.98957	0.0368709
16947904	NM_001248008	SKIL	SKI-like proto-oncogene	1.04422	0.0386766
16658655	ENST00000357898	SPSB1	splA/ryanodine receptor domain and SOCS box containing 1	0.96665	0.0405062
16792798	NM_021818	SAV1	salvador family WW domain containing protein 1	0.956579	0.0406853
17063507	NM_030647	KDM7A	lysine (K)-specific demethylase 7A	2.05614	0.0406853
16958844	NM_001145661	GATA2	GATA binding protein 2	1.82421	0.0419801
16668286	NR_029583	MIR197	microRNA 197	-0.908004	0.0419801
16665932	NM_001199741	GADD45A	growth arrest and DNA-damage-inducible, alpha	-1.17199	0.0421434
16878443	NM_005253	FOSL2	FOS-like antigen 2	0.884027	0.0421434
17072601	NM_001282985	TRIB1	tribbles pseudokinase 1	-1.41606	0.0421434
16954796	NM_020163	SEMA3G	sema domain, immunoglobulin domain (Ig), short basic domain, secreted, (semaphorin) 3G	1.29584	0.0421434
16678149	NM_001282402	MIXL1	Mix paired-like homeobox	1.21125	0.04807
