# Supplementary material for: Molecular basis of ALK1-mediated signalling by BMP9/BMP10 and their prodomain-bound forms
Source: Nat Commun. 2020 Apr 1;11:1621. doi: 10.1038/s41467-020-15425-3 (PMC7113306; doi:10.1038/s41467-020-15425-3)
Supplement: Supplementary file 5 — Supplementary Data 2 [file 41467_2020_15425_MOESM5_ESM.xlsx]

## Sheet: Sheet1
Supplemental Data 2. Transcripts regulated by pro-BMP10 in PAECs after 1.5 hours treatment
transcriptclusterid	geneassignment	Gene	Description	logFC relative to PBS-treated	adj.P.Val
16882352	NM_032827	ATOH8	atonal homolog 8 (Drosophila)	2.6897	0.00224638
16821660	NM_005251	FOXC2	forkhead box C2 (MFH-1, mesenchyme forkhead 1)	2.07296	0.00224638
16721905	ENST00000525063	ADM	adrenomedullin	-2.42611	0.00224638
16802232	NR_027654	SMAD6	SMAD family member 6	4.71421	0.00224638
17023810	ENST00000474427	SGK1	serum/glucocorticoid regulated kinase 1	2.20006	0.0024092
16836311	NM_005450	NOG	noggin	3.26623	0.00285154
17068349	NM_020130	C8orf4	chromosome 8 open reading frame 4	2.38985	0.00323535
16914791	NM_005985	SNAI1	snail family zinc finger 1	2.81614	0.00341034
16697370	NM_000963	PTGS2	prostaglandin-endoperoxide synthase 2 (prostaglandin G/H synthase and cyclooxygenase)	2.86672	0.0041404
17110365	NR_029635	MIR221	microRNA 221	-1.62488	0.00426253
16754394	OTTHUMT00000405848	RP11-290L1.3	novel transcript antisense to PHLDA1	-1.96914	0.00426253
16942935	NM_018293	ZNF654	zinc finger protein 654	1.94474	0.00426253
16997199	NM_001256574	ENC1	ectodermal-neural cortex 1 (with BTB domain)	1.59746	0.00426253
16912362	NM_002165	ID1	inhibitor of DNA binding 1, dominant negative helix-loop-helix protein	3.71376	0.00470699
16851383	NM_005257	GATA6	GATA binding protein 6	1.65103	0.00491675
16713562	NM_007021	C10orf10	chromosome 10 open reading frame 10	-2.36454	0.00491675
17075529	ENST00000521321	ENTPD4	ectonucleoside triphosphate diphosphohydrolase 4	-1.87364	0.00491675
16683377	NM_002167	ID3	inhibitor of DNA binding 3, dominant negative helix-loop-helix protein	1.7316	0.00494717
16903140	NM_001008540	CXCR4	chemokine (C-X-C motif) receptor 4	-1.38278	0.00505059
16872443	NM_013376	SERTAD1	SERTA domain containing 1	1.34915	0.00510518
17012304	NM_012259	HEY2	hes-related family bHLH transcription factor with YRPW motif 2	2.52029	0.00581113
16958844	NM_001145661	GATA2	GATA binding protein 2	1.79453	0.00586528
16996433	NM_001252226	PLK2	polo-like kinase 2	-2.09938	0.00633123
16855127	NM_001190821	SMAD7	SMAD family member 7	3.69371	0.00655967
16872760	ENST00000440177	ERF	Ets2 repressor factor	1.56744	0.00977521
16877555	NM_004040	RHOB	ras homolog family member B	1.26546	0.0101781
16942924	XM_006713246	ZNF654	zinc finger protein 654	1.74402	0.0110491
17062625	NM_022143	LRRC4	leucine rich repeat containing 4	2.10009	0.0113835
17063507	NM_030647	KDM7A	lysine (K)-specific demethylase 7A	2.14237	0.0122597
16926200	NM_173354	SIK1	salt-inducible kinase 1	1.50746	0.0142043
16856803	NM_015675	GADD45B	growth arrest and DNA-damage-inducible, beta	1.65217	0.0142043
17110148	NM_001123383	BCOR	BCL6 corepressor	1.85146	0.014472
16777651	NM_153371	LNX2	ligand of numb-protein X 2	1.05907	0.0146921
17042925	NM_001128636	ELFN1	extracellular leucine-rich repeat and fibronectin type III domain containing 1	1.01285	0.017016
17100420	NM_001004354	NRARP	NOTCH-regulated ankyrin repeat protein	1.98448	0.0176244
17008499	NM_005586	MDFI	MyoD family inhibitor	1.10047	0.0189217
16662329	NM_002060	GJA4	gap junction protein, alpha 4, 37kDa	1.3828	0.0189217
17042997	NM_002304	LFNG	LFNG O-fucosylpeptide 3-beta-N-acetylglucosaminyltransferase	2.12338	0.0200287
16751420	XM_006719261	GRASP	GRP1 (general receptor for phosphoinositides 1)-associated scaffold protein	1.29266	0.0200287
16810270	NM_001007595	C2CD4B	C2 calcium-dependent domain containing 4B	-1.06282	0.0205112
16658655	ENST00000357898	SPSB1	splA/ryanodine receptor domain and SOCS box containing 1	0.98099	0.0205667
16869489	uc002mxi.4	MIR23A	microRNA 23a	1.55517	0.0227874
17054243	NM_002607	PDGFA	platelet-derived growth factor alpha polypeptide	1.02189	0.0227874
16836624	NR_029493	MIR21	microRNA 21	1.39794	0.0234775
16931590	NM_001001852	PIM3	Pim-3 proto-oncogene, serine/threonine kinase	0.872659	0.0235563
17024746	NM_020861	ZBTB2	zinc finger and BTB domain containing 2	1.57725	0.0247139
16792798	NM_021818	SAV1	salvador family WW domain containing protein 1	1.01146	0.0265415
16766822	NM_001136051	LRIG3	leucine-rich repeats and immunoglobulin-like domains 3	-1.15111	0.0265415
16884204	NM_001037866	RGPD6	RANBP2-like and GRIP domain containing 6	0.938914	0.0265415
16796115	NM_022151	MOAP1	modulator of apoptosis 1	0.994025	0.0267088
16901716	NM_001037866	RGPD6	RANBP2-like and GRIP domain containing 6	0.896045	0.0274773
16966721	NR_003016	SNORA26	small nucleolar RNA, H/ACA box 26	-0.879938	0.0274896
16705934	NM_004273	CHST3	carbohydrate (chondroitin 6) sulfotransferase 3	1.90796	0.0274896
17098698	NM_001035254	FAM102A	family with sequence similarity 102, member A	1.32253	0.0274896
17072601	NM_001282985	TRIB1	tribbles pseudokinase 1	-1.30177	0.0274896
16837063	NR_002995	SNORA76C	small nucleolar RNA, H/ACA box 76C	-0.852923	0.0283853
16917183	NM_000214	JAG1	jagged 1	1.21406	0.0287238
16856315	NM_005224	ARID3A	AT rich interactive domain 3A (BRIGHT-like)	1.20383	0.0296299
17110369	OTTHUMT00000467765	RP6-99M1.2	novel transcript	-1.25955	0.0314111
16947904	NM_001248008	SKIL	SKI-like proto-oncogene	1.04137	0.0326048
16912368	NR_036161	MIR3193	microRNA 3193	1.03115	0.0328547
16935228	ENST00000331163	PDGFB	platelet-derived growth factor beta polypeptide	0.83022	0.0329842
17062090	OTTHUMT00000141441	AC006159.5	putative novel transcript	-1.16674	0.0329842
17068136	OTTHUMT00000377067	RP11-723D22.2	putative novel transcript	-0.792399	0.0342322
16700673	NM_001077397	IRF2BP2	interferon regulatory factor 2 binding protein 2	1.22105	0.0342322
16944156	ENST00000478793	ZDHHC23	zinc finger, DHHC-type containing 23	1.23343	0.0348074
16676150	NM_006763	BTG2	BTG family, member 2	-0.719959	0.0373438
16664005	NM_004073	PLK3	polo-like kinase 3	0.734074	0.0373438
16849400	NM_003955	SOCS3	suppressor of cytokine signaling 3	1.23038	0.0375954
16683264	NM_000864	HTR1D	5-hydroxytryptamine (serotonin) receptor 1D, G protein-coupled	0.892263	0.0379734
17093829	ENST00000378094	GBA2	glucosidase, beta (bile acid) 2	1.23008	0.0379734
16992347	NM_003862	FGF18	fibroblast growth factor 18	1.84322	0.0381772
16705810	NM_001244889	UNC5B	unc-5 homolog B (C. elegans)	1.31222	0.038574
16812469	NM_032246	MEX3B	mex-3 RNA binding family member B	-0.90913	0.0387904
16851427	NM_001100619	CABLES1	Cdk5 and Abl enzyme substrate 1	1.20389	0.0387904
16847841	NM_022739	SMURF2	SMAD specific E3 ubiquitin protein ligase 2	0.766692	0.0401763
16860667	NM_001129994	KCTD15	potassium channel tetramerization domain containing 15	1.30234	0.0401971
16990848	NM_000024	ADRB2	adrenoceptor beta 2, surface	-0.967529	0.0401971
16860644	NM_001252296	CEBPG	CCAAT/enhancer binding protein (C/EBP), gamma	0.985846	0.0415344
16860766	NM_001080436	WTIP	Wilms tumor 1 interacting protein	1.0086	0.0415344
16763540	NM_018976	SLC38A2	solute carrier family 38, member 2	0.779051	0.0415344
16702351	NM_001002295	GATA3	GATA binding protein 3	1.7082	0.0417907
16767751	NM_007350	PHLDA1	pleckstrin homology-like domain, family A, member 1	-1.51161	0.0417907
16927953	NR_033408	FBXW4P1	F-box and WD repeat domain containing 4 pseudogene 1	0.754188	0.0430028
16970435	NM_001258038	SPRY1	sprouty homolog 1, antagonist of FGF signaling (Drosophila)	-1.28159	0.0430028
16794158	NM_001244701	ZFP36L1	ZFP36 ring finger protein-like 1	-0.808607	0.0448123
16884335	NM_001204106	BCL2L11	BCL2-like 11 (apoptosis facilitator)	-0.72662	0.0448123
16676633	ENST00000367106	DYRK3	dual-specificity tyrosine-(Y)-phosphorylation regulated kinase 3	0.804105	0.0448123
16763666	NM_001098531	RAPGEF3	Rap guanine nucleotide exchange factor (GEF) 3	0.822393	0.0448123
16703659	XM_006717377	MAP3K8	mitogen-activated protein kinase kinase kinase 8	1.50096	0.0448123
16676277	AF083105	SOX13	SRY (sex determining region Y)-box 13	0.73014	0.0448601
16715962	NM_153367	ZCCHC24	zinc finger, CCHC domain containing 24	0.741757	0.0449415
16703642	NM_001244134	MAP3K8	mitogen-activated protein kinase kinase kinase 8	1.17768	0.0449415
17056181	NM_005523	HOXA11	homeobox A11	0.747975	0.0449415
16665932	NM_001199741	GADD45A	growth arrest and DNA-damage-inducible, alpha	-1.24335	0.0449415
16682487	NM_001136265	IFFO2	intermediate filament family orphan 2	0.784525	0.0449712
16989897	XM_006714786	CXXC5	CXXC finger protein 5	1.62343	0.0450182
16820041	NM_001950	E2F4	E2F transcription factor 4, p107/p130-binding	0.763148	0.0452594
16751438	ENST00000550557	NR4A1	nuclear receptor subfamily 4, group A, member 1	1.16922	0.0452594
16849567	NM_001243540	LOC100653515	differential display clone 8	-0.675541	0.0452594
16861997	NM_003407	ZFP36	ZFP36 ring finger protein	-0.888251	0.0452594
