# Supplementary material for: Molecular basis of ALK1-mediated signalling by BMP9/BMP10 and their prodomain-bound forms
Source: Nat Commun. 2020 Apr 1;11:1621. doi: 10.1038/s41467-020-15425-3 (PMC7113306; doi:10.1038/s41467-020-15425-3)
Supplement: Supplementary file 7 — Source Data [file 41467_2020_15425_MOESM7_ESM.xlsx]

## Sheet: Figure 1a
Figure 1a	Pro-BMP9 and pro-BMP10 are equivalent ALK1-ligands.
	qPCR result, ID1 gene expression, fold changes relative to untreated
	GF-domaim conc	0.03 ng/ml			0.1 ng/ml			0.33 ng/ml
		2.48 pM			8.27 pM			27.3 pM
	ProBMP9	12.42	14.56	8.09	14.88	15.79	10.73	16.65	18.72	12.48
	BMP9 GF-domain	15.31	14.15	7.04	20	18.71	9.93	19.93	21.29	13.33
	ProBMP10	14.08	12.47	7.23	19.87	17.29	10.32	16.53	21.29	12.53
	BMP10 GF-domain	11.58	11.72	6.42	17.73	17.06	10.58	18.85	26.46	13.05
	untreated	1	1	1

## Sheet: Figure 7b-e
Figure 7b	Western blots						Western blot quantification of all three experiments using ImageJ. pSmad1/5 density divided by tubulin density
		representative western of one experiment				Sample lanes	Lane 1	Lane 2	Lane 3	Lane 4	Lane 5	Lane 6	Lane 7	Lane 8	Lane 9	Lane 10	Lane 11	Lane 12
	anti-pSmad1/5					Sample IDs	Neg Control	B9	B9+10xCV2	B9+20xCV2	B9+50xCV2	B9+250xCV2	Neg Control	pB9	pB9+10xCV2	pB9+20xCV2	pB9+50xCV2	pB9+250xCV2
						Experiment 1	0.152	0.998	0.959	1.049	0.901	0.832	0.077	0.801	0.877	0.842	0.796	0.923
						Experiment 2	0.063	1.051	0.941	0.94	1.027	0.97	0.097	1.073	0.969	1.039	1.122	1.084
						Experiment 3	0.026	1.057	1.243	1.142	1.149	1.206	0.081	1.044	1.155	1.04	1.062	1.038
	anti-𝛼 tubulin
Figure 7c	qPCR, ID1 mRNA, Fold Change relative to untreated
			Neg Control	BMP9 GF-domain	BMP9 + 10x CV2	BMP9 + 20x CV2	BMP9 + 50x CV2	BMP9 + 250x CV2		Neg Control	pro-BMP9	pB9 + 10x CV2	pro-B9 + 20x CV2	pB9 + 50x CV2	pB9 + 250x CV2
	Experiment 1		1	6.42897	8.95873	8.53605	6.94779	10.004		1	10.4966	10.3126	10.4925	14.7785	10.4463
	Experiment 2		1	11.3777	12.0623	9.87459	13.4365	8.47113		1	5.76318	7.95663	6.62346	8.53134	6.70709
	Experiment 3		1	6.45726	6.60739	8.23422	7.22858	9.03395		1	4.11433	4.61598	6.56596	8.51352	5.71474
Firure 7d	Representative western of two experiments, red boxes highlights blots shown in Figure 7d					Western blot quantification
						Sample lanes	Lane 1	Lane 2	Lane 3	Lane 4
	anti-pSmad1/5					Sample IDs	Neg Control	BMP4	BMP4+10xCV2	BMP4+20xCV2
						Experiment 1	0.103944	0.968975	0.269152	0.0728888
						Experiment 2	0.263868	0.780137	0.219786	0.135786
						Experiment 3	0.113551	0.949755	0.354823	0.190626
	anti-𝛼 tubulin
Figure 7e	% ALP activity relative to BMP alone
		Neg Control	BMP2	BMP2 + 2x CV2	BMP2 + 5x CV2		Neg Control	BMP9	BMP9 + 2x CV2	BMP9 + 5x CV2
	Experiment 1	6.64	100	19.27	6.95		4.51	100	138.49	121.58
	Experiment 2	2.82	100	7.01	2.88		1.97	100	120.39	117.94
	Experiment 3	3.53	100	75.99	42.13		2.01	100	70.51	85.38
	Experiment 4	2.48	100	59.39	26.58		2.39	100	109.03	105.71
	Experiment 5	2.23	100	61.45	49.28		1.49	100	78.24	93.15
	Experiment 6	3.12	100	74.21	64.86		1.03	100	101.02	102.75
	Experiment 7	11.79	100	82.34	35.59		9.35	100	100.38	91.78

## Sheet: Figure 8a&b
Figure 8
	Figure 8a	endothelial cell signalling meagured by ID1 gene induction in PAECs, normalized to BMP9 WT treatment
			Exp1	Exp2	Exp3	Exp4	Exp5	Exp6
		untreated	0.08084	0.123434	0.08084	0.047381	0.050396	0.051206
		WT	1	1	1	1	1	1
		H326Y				0.999996	1.02932	1.10152
		E337K				0.838225	1.01647	1.41841
		D338E	0.950805			0.918679	0.944466	1.45617
		F361N		0.872613		1.65203	1.1116	1.34916
		F362Y	1.44264	0.950805		0.956734	1.1823	1.33097
		D366E		0.701188		0.999831	1.32774	1.02463
		D367H	0.701188			0.956248	1.078	1.38847
		ALP activity, normlized to BMP9 WT treatment
			Exp1	Exp2	Exp3	Exp4	Exp5	Exp6	Exp7	Exp8	Exp9	Exp10	Exp11	Exp12	Exp13	Exp14
		untreated	0.00251122	0.00384502	0.00481278	0.00234162	0.00269309	0.0039672	0.00316784	0.00390655	0	0.00808389	0.0155131	0	0.014959	0.00665713
		WT	1	1	1	1	1	1	1	1	1	1	1	1	1	1
		H326Y	0.381427	0.646332	0.340797	1.11282		1.22404	0.533651	1.30983
		E337K	1.3124	1.25551	1.26814
		D338E	0.630058	0.689566	0.685861
		F361N	0.00593461	0.00680272	0.0511939	0.204189	0.233984	0.0577504	0.154557
		F362Y	0.00577089	0.00675015	0.00207727	0.00377243	0.013239
		D366E	0.00369434	0.00421473	0.00473846	0.00911103
		D367H	1.04448	1.25906	1.2433
	Figure 8b	without cardiotoxin
		Matrigel	0	0	0	0	0	0	0	0	0	0	0	0
		BMP2	28.8778	80.3461	19.922	129.913	159.267	181.674	2.38683	266.996	130.782	69.1358	89.7119	40.9877
		BMP9	3.5092	1.60838	10.8931	4.45961	0	0	11.1111	0	1.97531	0
		BMP9 D366E	0	14.0002	0	9.57719	0	0
		BMP10	3.04527	0	88.3951	0
		with cardiotoxin
		Matrigel	0	0	0	0	0	0		0	0	0	0	0
		BMP2	51.2489	30.0841	120.994	76.1058	213.257	164.457	39.0123	258.519	350.041	236.214	332.51	302.881
		BMP9	10.491	2.26636	10.8931	2.08359	0	0	3.86831	88.5597	3.7037	10.1235
		BMP9 D366E	0	13.9637	60.0219	3.21677	5.51968	4.34994
		BMP10	30.6996	37.2017	36.4609	56.5432

## Sheet: Supplementary Figure 9
Supplementary Figure 9. Id1 gene induction in C2C12 cells treated with pro-BMP9 or its mutants. Fold change relative to WT upon mutation
	untreated	WT	H326Y	E337K	D338E	F361N	F362Y	D366E	D367H
	0.23	1	0.54	0.97	1.03	0.48	0.26	0.19	1.39
	0.24	1	0.49	0.71	0.78	0.41	0.26	0.31	1.32
	0.17	1	0.9	0.93	0.8	0.48	0.3	0.32	1.62
